# Supplementary material for: Adenosine receptor 2a agonists target mouse CD11c+T-bet+ B cells in infection and autoimmunity
Source: Nat Commun. 2022 Jan 21;13:452. doi: 10.1038/s41467-022-28086-1 (PMC8782827; doi:10.1038/s41467-022-28086-1)
Supplement: Supplementary file 4 — Source Data [file 41467_2022_28086_MOESM4_ESM.xlsx]

## Sheet: Figure 1a
Figure 1a
% of CD11c+ B cells among total B cells
Vehicle	Agonist
9.95	2.27
13	2.69
9.65	3.96
9.31	2.44
9.84	2.65
10.4	2.78
7.53
Number of CD11c+ B cells x 10^6
Vehicle	Agonist
5.5909	1.06596
2.82072	0.906048
4.93028	1.49892
4.7488	0.594336
3.09311	1.30493
3.66548	1.5401
6.22914
% of T-bet+ B cells among total B cells
Vehicle	Agonist
12.1	3.46
10.7	4.89
11.6	6.12
13	3.85
8	2.58
11.3	2.82
13.8
Number of T-bet+ B cells x 10^6
Vehicle	Agonist
7.03997	0.9306
3.23156	1.8121
5.83059	3.4639
5.96736	0.82144
3.28693	1.47514
4.16262	1.60563
6.57074

## Sheet: Figure 1b
Figure 1b
% of CD11c+ B cells among total B cells
Vehicle	Agonist
12.5	4.49
9.76	2.6
7.04	2.84
10.9	4.46
12.3	3.3
Number of CD11c+ B cells x 10^6
Vehicle	Agonist
6.41909	3.021
5.95092	1.12824
4.8175	0.59024
6.79386	0.887642
5.86027	1.22543

## Sheet: Figure 1c
Figure 1c
% of eYFP+ B cells among total B cells
	Vehicle						Agonist
Spleen	24.9	24.6	18	28.1	23.6	10.4	6.53	12.8	15	13.3	14
LN	10.6	11.3	7.78	10.4	11.8	5.81	6.82	8.68	8.05	8.89	6.16
Liver	11.2	7.01	8.76	17.3	19.2	6.83	5.55	11.2	13.2	9.52	8.76
BM	2.41	1.05	0.94	1.26	1.67	0.87	0.48	1.52	6.11	2.23	3.44
Number of eYFP+ B220+ B cells x10^6
	Vehicle						Agonist
Spleen	14.8759	13.386	6.5088	6.06096	13.95	5.03212	2.6492	3.50594	3.07428	2.262	6.7692
LN	0.0246985	0.0271713	0.199327				0.0211204	0.0322417	0.0944832	0.35211
Liver	0.0201261	0.007392	0.00756				0.0043092	0.011468	0.00682584	0.014157
BM	0.064008	0.041283	0.01748	0.064285	0.070006	0.0429	0.017244	0.039886	0.059094	0.075072	0.018032

## Sheet: Figure 1d
Figure 1d
% of CD11c+ B cells among total B cells
	Vehicle							CGS
Flox	14	8.79	13.1	10.3	10.1	8.91	8.39	2.86	6.22	3.33	4.05	3.28	2.33	5.05	2.37	8.9
KO	9.6	10.5	10.8	7.15	7.16	7.52		6.98		6.63	7.75	8.26	8.73	6.87	4.2
Number of CD11c+ B cells x 10^6
	Vehicle							CGS
Flox	10.4594	8.88577	9.59424	3.04916	4.83242	5.64732	5.94223	0.940788	3.59701	2.79552	1.4931	1.72214	1.37507	1.10659	3.31677	0.43893
KO	3.87512	4.62187	7.26736	3.03098	1.8792			4.68358	1.54802	4.66411	5.32432	5.79852	1.78121	1.55697

## Sheet: Figure 1e
Figure 1e
% of CD11c+ B cells among total B cells
	Vehicle						CGS
Flox	13.6	15.1	8.76	7.33	5.22	8.06	3.74	4.25	3.89	3.9	3.53	2.62
KO	8.89	10.6	11.1	7.84	8.77	11.6	3.5	2.37	4.49	2.11	2.45	5	5.71
Number of CD11c+ B cells x 10^6
	Vehicle						CGS
Flox	9.33165	8.9019	5.55716	5.0061	1.8623	3.68358	1.47421	2.08725	1.58905	0.938144	1.3648	0.7611
KO	6.52036	5.56563	4.13143	1.36703	2.32337	7.70307	1.19579	1.5257	1.64371	0.83754	0.618527	0.230505	1.32894

## Sheet: Figure 2a
Figure 2a
% of CD11c+T-bet+ cells among total B cells
Vehicle	Agonist
3.52	1.17
3.71	0.67
4.21	1.2
4.13	0.87
6.2	0.76
4.99	1.07
2.87	1.12
1.93	0.59
	0.78
	1.12
Number of CD11c+T-bet+ B cells x 10^6
Vehicle	Agonist
10.2744	0.369924
4.84971	0.62976
3.36342	0.318464
1.76148	0.281855
4.03932	0.4664
3.1152	0.67747
5.11384	0.2871
3.14736	1.06386
	0.49839
	0.127875

## Sheet: Figure 2b
Figure 2b
Spleen
Number of cells x 10^6				% of cells among total lymphocytes
B220+		B220-negative		B220+		B220-negative
Vehicle	Agonist	Vehicle	Agonist	Vehicle	Agonist	Vehicle	Agonist
76.5172	24.5354	28.8968	5.51712	23.3	13.4	1.68	1.07
47.7015	36.801	18.073	3.93294	24.5	28.2	2.02	2.23
57.7284	13.8928	20.2095	5.0084	21.9	6.66	1.9	3.51
41.4336	16.164	10.6178	8.5656	20.8	12	4.3	2.66
82.1952	2.82348	2.7348	1.95917	19.2	5.52	6.75	6.74
31.6103	3.48877	18.073	2.91015	9.06	5.47	5.18	2.53
52.191	14.3008	20.2095	7.32186	18	10.9	6.97	2.57
183.977	6.56832	10.6178	3.58302	37.6	6.6	2.17	1.5
	10.8715		3.44751		13.5		2.21
	6.7204				6.34		2.58
Lymph Nodes
Number of cells x 10^6				% of cells among total lymphocytes
B220+		B220-negative		B220+		B220-negative
Vehicle	Agonist	Vehicle	Agonist	Vehicle	Agonist	Vehicle	Agonist
313.082	104.055	4.10518	0.67388	63.3	52.5	0.83	0.34
489.117	146.363	6.2352	0.3451	70.6	72.1	0.9	0.17
633.035	20.1952	7.30056	0.668434	65.9	28.4	0.76	0.94
38.4888	114.108	0.34104	0.90344	55.3	58.1	0.49	0.46
196.337	31.6212	2.71216	0.475398	66.6	43.9	0.92	0.66
118.83	5.09486	1.8407	0.034092	51	26.9	0.79	0.18
373.842	25.8338	3.2844	0.067872	77.4	60.9	0.68	0.16
308.048	102.609	1.91694	0.76187	69.1	63.3	0.43	0.47
	77.3487		0.28314		60.1		0.22

## Sheet: Figure 2c
Figure 2c
% of CXCR5+PD1+ cells among CD4+ T cells
Vehicle	Agonist
31.4	17
26.5	24.6
32.6	18.3
23	24.1
30.2	18.2
19.7	11.7
24.1	20.3
34.7	14.6
	20.6
	15.8
Number of CXCR5+PD1+CD4+ cells x 10-6
Vehicle	Agonist
103.118	31.127
51.5955	32.103
85.9336	38.1738
45.816	32.4627
129.286	9.3093
68.7333	7.46226
69.8779	26.6336
169.787	14.5299
	16.5892
	16.748

## Sheet: Figure 3a
Figure 3a
Anti-RNA absorbance
Vehicle	Agonist
0.572167	0.150167
0.486167	0.151167
0.753167	0.0971667
0.707167	0.204167
0.240167	0.188167
0.860167	0.747167
0.574167	0.608167
0.615167	0.295167
	0.307167
	0.484167
Anti-dsDNA absorbance
Vehicle	Agonist
0.279	0.236
0.197	0.061
0.148	0.335
0.237	0.063
0.202	0.043
0.259	0.097
0.185	0.119
0.127	0.029
	0.066
	0.149
Anti-Smith absorbance
Vehicle	Agonist
0.170333	0.0453333
0.609333	0.00533333
0.687333	0.0143333
0.487333	0.00533333
0.0343333	0.508333
0.470333	0.376333
0.496333	0.386333
0.288333	0.372333
	0.0513333
	0.390333

## Sheet: Figure 3b
Figure 3b
Number of Splenocytes x 10^6
Vehicle	Agonist
428.1	63.78
348.9	131.2
289.95	99.52
489.3	80.53
328.4	106
194.7	183.1
263.6	130.5
199.2	208.6
	134.7
	51.15

[truncated: 24 more sheets: Figure 3c, Figure 4a, Figure 4b, Figure 4c, Figure 5a, Figure 5b, Figure 5c, Supplementary Figure 1b, Supplementary Figure 1c, Supplementary Figure 1d, Supplementary Figure 1e, Supplementary Figure 1f, Supplementary Figure 2b, Supplementary Figure 3a, Supplementary Figure 3b, Supplementary Figure 3c, Supplementary Figure 4a, Supplementary Figure 4b, Supplementary Figure4c, Supplementary Figure4d …]
